# Supplementary material for: Synthesis of Novel Diketopyrrolopyrrole-Rhodamine Conjugates and Their Ability for Sensing Cu2+ and Li+
Source: Molecules. 2022 Oct 25;27(21):7219. doi: 10.3390/molecules27217219 (PMC9656197; doi:10.3390/molecules27217219)
Supplement: Supplementary file 1 [file molecules-27-07219-s001.zip]

Archive with 1 entries (1 files):
- molecules-1977124-supplementary.pdf
